# Supplementary material for: CFD-Assisted Process Optimization of an Integrated Photocatalytic Membrane System for Water Treatment
Source: Membranes (Basel). 2023 Oct 9;13(10):827. doi: 10.3390/membranes13100827 (PMC10608198; doi:10.3390/membranes13100827)
Supplement: Supplementary file 1 [file membranes-13-00827-s001.zip]

Archive with 1 entries (1 files):
- membranes-2596381-supplementary.pdf
